# Supplementary material for: Therapeutic Effect of an Ursolic Acid-Based Nutraceutical on Neuronal Regeneration after Sciatic Nerve Injury
Source: Int J Mol Sci. 2024 Jan 11;25(2):902. doi: 10.3390/ijms25020902 (PMC10815361; doi:10.3390/ijms25020902)
Supplement: Supplementary file 1 [file ijms-25-00902-s001.zip]

Archive with 1 entries (1 files):
- ijms-2784525-supplementary.pdf
